# Supplementary material for: Factors affecting postnatal care service utilization in Pyuthan district: A mixed method study
Source: PLoS One. 2024 Sep 6;19(9):e0307772. doi: 10.1371/journal.pone.0307772 (PMC11379213; doi:10.1371/journal.pone.0307772)
Supplement: S1 Dataset — (XLSX) [file pone.0307772.s001.xlsx]

## Sheet: Sheet1
v101serno	consent	reccons	clusterno	prmresd	wr	wadj	wn	date	v201age	v202caste	v203rg	v204familyt	v205hbprsn	v206respedu	v207hbedu	v208respoccp	v209hboccp	v301hhedu	v302hhoccp	v303faminc	ses_hhedu	ses_hhoccp	ses_faminc	ses_sum	v401sexchld	v402ordchld	v403anc	v404pcomplpreg	v404ihache	v404iieclmp	v404iiiblurr	v404ivswll	v404vstpain	v404vibleed	v404viibp	v404viiiother	v404ixifomention	v405wntpreg	v406famsup	v407dlvplc	v407iother	v408dlvtype	v409dlvattn	v409itba	v410dlvcompl	v410iprolong	v410iifpostn	v410iiieclmp	v410ivbleed
192	1	1	5	2	1.6	2.11	1.05263	19/10/2021	23	5	1	2	1	4	4	7	2	3	7	3	5	6	6	17	2	1	6	2										1	1	2		1	2	1	2
151	1	1	4	2	1.6	1.95	0.97561	21/10/2021	22	5	1	2	1	4	4	1	1	4	3	3	4	6	6	16	2	1	8	2										1	1	4		1	2	1	2
104	1	1	3	1	2.51	3.14	1.02499	18/10/2021	21	2	1	1	1	2	3	7	3	5	3	7	3	5	1	9	1	1	3	2										1	1	2		1	3	1	2
113	1	1	3	1	2.51	3.14	1.02499	18/10/2021	23	5	1	1	1	4	4	2	3	3	3	3	5	5	6	16	2	2	6	2										1	1	2		1	3	1	2
125	1	1	4	2	1.6	1.95	0.97561	19/10/2021	21	2	1	2	1	2	4	7	5	6	7	7	2	1	1	4	2	1	4	2										1	1	7	on the way to health post	1	5		2
141	1	1	4	2	1.6	1.95	0.97561	19/10/2021	19	5	1	1	2	4	3	7	6	5	6	6	3	2	2	7	2	2	4	1	0	0	0	0	1	1	0	0		1	2	4		3	1	1	1	0	0	0	0
155	1	1	4	2	1.6	1.95	0.97561	21/10/2021	25	5	1	2	1	4	4	2	1	6	3	2	2	5	10	17	2	1	6	2										1	1	4		1	2	1	2
230	1	1	6	2	1.6	1.95	0.97561	24/10/2021	32	1	1	1	1	1	1	7	6	7	6	7	1	2	1	4	2	3	6	2										2	1	2		1	3	1	2
167	1	1	5	2	1.6	2.11	1.05263	20/10/2021	24	2	1	1	1	2	2	7	6	6	6	7	2	2	1	5	1	2	8	1	0	0	0	0	0	0	0	1	problem in uterus	1	1	2		1	2	1	2
122	1	1	3	1	2.51	3.14	1.02499	19/10/2021	21	1	1	2	1	1	1	7	7	7	3	7	1	5	1	7	1	1	4	2										1	1	1		1	5		2
58	1	1	2	1	2.51	3.14	1.02499	2021-09-10	25	1	1	1	2	2	2	7	6	6	6	6	2	2	2	6	2	2	5	2										1	1	4		1	3	1	1	1	0	0	1
30	1	1	1	1	2.51	2.92	0.953476	2021-07-10	20	1	1	2	1	2	2	7	6	7	3	5	1	5	3	9	1	1	3	2										1	1	4		1	3	3	1	1	0	0	0
242	1	1	6	2	1.6	1.95	0.97561	25/10/2021	32	1	1	1	1	1	1	7	6	7	6	6	1	2	2	5	1	3	4	2										1	1	2		1	3	1	1	1	0	0	0
22	1	1	1	1	2.51	2.92	0.953476	2021-07-10	18	2	1	2	1	3	2	7	6	7	3	5	1	5	3	9	1	1	4	2										1	1	1		1	5		1	1	0	0	0
21	1	1	1	1	2.51	2.92	0.953476	2021-07-10	26	2	1	2	1	4	2	3	6	7	3	6	1	5	2	8	2	2	4	1	0	0	0	0	1	0	0	0		1	1	4		1	2	3	1	0	0	0	0
41	1	1	1	1	2.51	2.92	0.953476	2021-08-10	29	5	1	1	1	4	4	7	1	2	1	2	6	10	10	26	2	2	3	2										1	1	4		1	2	3	2
57	1	1	2	1	2.51	3.14	1.02499	2021-09-10	25	5	1	2	1	4	4	7	7	6	6	2	2	2	10	14	1	2	4	2										1	1	4		3	1	1	1	0	0	0	0
110	1	1	3	1	2.51	3.14	1.02499	19/10/2021	20	2	1	2	1	2	2	7	5	7	3	7	1	5	1	7	1	1	4	2										1	1	2		1	3	1	2
44	1	1	2	1	2.51	3.14	1.02499	2021-10-10	30	5	1	1	1	4	4	1	1	2	1	2	6	10	10	26	2	2	8	1	0	0	0	0	0	0	0	1	COVID Positive	1	1	4		1	3	3	1	1	0	0	0
54	1	1	2	1	2.51	3.14	1.02499	2021-10-10	20	5	1	2	2	4	3	7	6	7	7	7	1	1	1	3	1	1	4	2										1	1	4		1	1	3	2
202	1	1	5	2	1.6	2.11	1.05263	20/10/2021	20	5	1	2	1	4	4	7	3	4	3	4	4	6	6	16	1	1	6	2										1	1	2		1	3	1	2
121	1	1	3	1	2.51	3.14	1.02499	19/10/2021	23	1	1	2	1	1	2	7	3	7	3	7	1	5	1	7	2	1	2	2										1	1	1		1	5		2
149	1	1	4	2	1.6	1.95	0.97561	20/10/2021	20	1	1	2	1	3	3	7	7	7	5	7	1	3	1	5	2	1	4	2										1	1	2		1	3	3	2
83	1	1	2	1	2.51	3.14	1.02499	16/10/2021	22	2	1	1	2	2	2	7	6	6	6	6	2	2	2	6	2	2	3	2										1	2	2		1	3	1	2
241	1	1	6	2	1.6	1.95	0.97561	25/10/2021	27	5	1	1	2	2	3	7	6	5	6	5	3	2	3	8	1	2	4	2										1	2	2		1	3	1	2
112	1	1	3	1	2.51	3.14	1.02499	19/10/2021	23	5	1	2	1	4	4	3	3	6	3	4	5	6	6	17	1	1	6	1	0	0	0	0	0	0	1	0		1	1	4		1	3	1	2
62	1	1	2	1	2.51	3.14	1.02499	2021-09-10	26	5	1	1	1	4	4	7	1	3	1	2	5	10	10	25	2	1	4	1	0	0	0	0	0	0	0	1	low weight gain by fetus	1	1	4		3	1	1	2
206	1	1	6	2	1.6	1.95	0.97561	22/10/2021	30	5	1	2	2	2	4	7	5	7	3	6	1	5	2	8	1	2	4	2										1	1	2		1	3	1	2
191	1	1	5	2	1.6	2.11	1.05263	19/10/2021	24	5	1	1	1	4	4	3	3	4	3	5	4	6	6	16	2	2	4	2										1	1	2		1	2	1	2
42	1	1	1	1	2.51	2.92	0.953476	2021-08-10	21	5	1	1	1	4	4	7	6	5	5	6	3	3	2	8	2	2	4	2										1	1	4		1	3	1	1	0	0	0	0
20	1	1	1	1	2.51	2.92	0.953476	2021-06-10	26	5	1	2	1	4	4	3	3	4	3	5	4	5	3	12	1	2	6	1	0	0	0	0	0	0	0	1	problem in uterus	1	1	4		1	2	1	1	1	0	0	0
28	1	1	1	1	2.51	2.92	0.953476	2021-07-10	25	1	1	1	1	2	2	7	6	7	7	6	1	1	2	4	1	2	4	2										1	1	4		1	2	3	2
85	1	1	3	1	2.51	3.14	1.02499	17/10/2021	29	1	1	1	1	3	4	7	5	4	5	6	4	3	2	9	2	2	6	2										1	1	2		1	3	1	2
78	1	1	2	1	2.51	3.14	1.02499	17/10/2021	23	5	1	2	1	3	3	7	3	6	3	6	2	5	2	9	2	1	6	2										1	1	2		1	3	1	2
61	1	1	2	1	2.51	3.14	1.02499	2021-09-10	26	1	1	1	1	3	2	7	6	7	7	6	1	1	2	4	2	2	4	2										1	2	4		3	1	1	1	0	0	0	0
75	1	1	2	1	2.51	3.14	1.02499	17/10/2021	23	1	1	2	2	3	3	7	6	7	7	6	1	1	2	4	1	2	6	1	0	0	0	0	1	0	0	0		1	1	4		1	3	1	2
72	1	1	2	1	2.51	3.14	1.02499	16/10/2021	21	5	1	2	2	3	3	7	6	6	3	5	2	5	3	10	1	1	5	2										1	1	2		1	3	1	2
18	1	1	1	1	2.51	2.92	0.953476	2021-06-10	29	5	1	2	1	4	4	3	3	3	3	5	5	5	3	13	1	2	4	2										1	1	4		1	2	1	2
193	1	1	5	2	1.6	2.11	1.05263	19/10/2021	25	5	1	1	2	3	4	7	6	4	6	6	4	2	2	8	2	1	5	1	0	0	0	1	0	0	0	0		1	1	2		1	3	1	2
24	1	1	1	1	2.51	2.92	0.953476	2021-07-10	23	5	1	2	2	3	3	7	6	7	3	5	1	5	3	9	1	2	3	2										1	1	4		1	3	1	1	1	0	0	0
10	1	1	1	1	2.51	2.92	0.953476	30/09/2021	25	2	1	2	2	2	3	7	6	6	3	5	2	5	3	10	1	2	4	2										1	2	4		1	2	1	2
56	1	1	2	1	2.51	3.14	1.02499	2021-10-10	20	2	1	2	1	3	2	7	5	7	7	5	1	1	3	5	2	1	8	1	0	0	0	1	0	0	0	0		1	1	2		1	3	1	2
23	1	1	1	1	2.51	2.92	0.953476	2021-07-10	24	5	1	2	2	4	4	7	5	7	3	3	1	5	6	12	2	1	4	2										1	1	4		1	2	3	2
158	1	1	4	2	1.6	1.95	0.97561	21/10/2021	19	2	1	2	2	2	3	7	6	6	3	6	2	5	2	9	1	1	7	1	0	0	0	0	1	0	0	0		1	1	4		1	2	3	2
231	1	1	6	2	1.6	1.95	0.97561	24/10/2021	27	1	1	1	2	2	2	7	6	6	6	6	2	2	2	6	1	2	2	2										1	1	2		2	1	2	1	1	0	0	0
152	1	1	4	2	1.6	1.95	0.97561	21/10/2021	19	2	1	2	2	2	2	7	6	6	3	6	2	5	2	9	1	1	3	2										1	1	2		1	3	3	1	1	0	0	0
59	1	1	2	1	2.51	3.14	1.02499	2021-09-10	20	1	1	2	2	2	3	7	6	6	5	6	2	3	2	7	1	1	4	1	0	0	0	1	1	0	0	0		1	1	4		1	3	1	2
237	1	1	6	2	1.6	1.95	0.97561	25/10/2021	23	5	1	2	1	4	4	2	1	5	3	2	3	5	10	18	2	1	6	2										1	1	4		1	3	1	2
95	1	1	3	1	2.51	3.14	1.02499	18/10/2021	25	2	1	2	2	3	3	7	6	6	3	6	2	5	2	9	1	2	4	2										1	1	2		1	3	1	2
98	1	1	3	1	2.51	3.14	1.02499	19/10/2021	22	2	1	1	2	3	4	7	5	4	5	5	4	3	3	10	2	2	4	2										1	1	2		1	3	1	2
200	1	1	5	2	1.6	2.11	1.05263	20/10/2021	20	5	1	1	1	3	4	7	6	6	3	7	2	5	1	8	2	1	5	1	0	0	0	0	1	0	0	0		1	1	2		1	3	1	2
130	1	1	4	2	1.6	1.95	0.97561	19/10/2021	19	2	1	2	2	3	3	7	6	7	3	7	1	5	1	7	1	1	4	2										1	1	2		1	3	1	2
195	1	1	5	2	1.6	2.11	1.05263	20/10/2021	26	1	1	1	2	2	2	7	6	6	6	7	2	2	1	5	1	2	4	2										1	2	2		1	3	1	2
8	1	1	1	1	2.51	2.92	0.953476	30/09/2021	24	1	1	2	1	4	4	7	3	4	3	3	4	5	6	15	1	1	4	2										1	1	4		3	1	1	1	1	0	0	0
179	1	1	5	2	1.6	2.11	1.05263	20/10/2021	38	1	1	1	1	3	3	7	6	5	5	6	3	3	2	8	1	2	2	2										2	1	4		1	2	1	2
234	1	1	6	2	1.6	1.95	0.97561	25/10/2021	20	5	1	1	2	2	3	7	5	5	5	5	3	3	3	9	1	1	6	2										1	2	2		1	3	1	2
115	1	1	3	1	2.51	3.14	1.02499	19/10/2021	24	2	1	2	1	3	3	7	5	7	3	7	1	5	1	7	2	1	4	2										1	1	2		1	3	3	2
186	1	1	5	2	1.6	2.11	1.05263	19/10/2021	30	2	1	1	2	3	4	7	5	4	5	6	4	3	2	9	1	3	3	2										1	2	2		1	3	1	1	1	0	0	0
120	1	1	3	1	2.51	3.14	1.02499	19/10/2021	21	2	1	1	2	2	2	7	6	6	6	6	2	2	2	6	1	2	4	2										1	1	2		1	3	1	2
73	1	1	2	1	2.51	3.14	1.02499	17/10/2021	21	2	1	2	1	2	2	3	3	7	3	7	1	5	1	7	2	1	4	2										1	2	2		1	3	1	2
86	1	1	3	1	2.51	3.14	1.02499	17/10/2021	22	1	1	2	1	3	3	7	6	7	3	6	1	5	2	8	2	2	6	2										1	1	2		1	1	2	2
243	1	1	6	2	1.6	1.95	0.97561	25/10/2021	19	5	1	2	1	4	4	7	2	3	2	3	5	6	6	17	2	1	6	2										1	1	4		1	3	3	1	1	0	0	0
67	1	1	2	1	2.51	3.14	1.02499	16/10/2021	19	2	1	2	2	3	3	7	5	7	3	7	1	5	1	7	1	1	4	1	0	0	0	0	0	1	0	0		1	1	4		1	3	3	2
135	1	1	4	2	1.6	1.95	0.97561	19/10/2021	22	5	1	2	1	4	4	7	2	3	2	4	6	6	5	17	1	1	4	2										1	1	4		1	2	1	2
199	1	1	5	2	1.6	2.11	1.05263	20/10/2021	25	2	1	1	2	3	3	7	6	5	6	6	3	2	2	7	2	2	4	2										1	2	2		1	2	1	2
92	1	1	3	1	2.51	3.14	1.02499	18/10/2021	22	1	1	2	1	3	3	7	5	5	5	6	3	3	2	8	2	2	4	2										1	1	4		1	3	3	2
142	1	1	4	2	1.6	1.95	0.97561	20/10/2021	20	5	1	2	1	4	4	2	3	6	3	5	2	5	3	10	1	1	4	2										1	1	2		1	3	1	2
11	1	1	1	1	2.51	2.92	0.953476	2021-06-10	21	1	1	2	2	3	3	3	6	5	3	5	3	5	3	11	2	1	6	1	0	0	0	0	1	0	0	0		1	1	4		1	3	1	2
170	1	1	5	2	1.6	2.11	1.05263	20/10/2021	19	1	1	2	1	1	2	7	6	7	7	7	1	1	1	3	2	1	4	2										1	1	2		1	3	3	2
218	1	1	6	2	1.6	1.95	0.97561	23/10/2021	20	5	1	2	1	3	4	7	6	7	3	6	1	5	2	8	1	1	6	2										1	1	2		1	3	1	2
1	1	1	1	1	2.51	2.92	0.953476	14/09/2021	28	2	1	1	1	2	3	3	5	5	5	5	3	3	3	9	2	2	2	1	1	0	0	1	1	0	0	0		2	2	4		1	2	1	2
213	1	1	6	2	1.6	1.95	0.97561	22/10/2021	27	5	1	2	1	2	3	7	5	2	3	6	6	5	2	13	1	1	6	1	0	1	0	0	0	0	0	0		1	1	4		2	1	1	2
229	1	1	6	2	1.6	1.95	0.97561	24/10/2021	32	5	1	2	2	4	4	1	5	7	3	5	1	5	3	9	2	2	6	2										1	1	4		1	2	1	2
15	1	1	1	1	2.51	2.92	0.953476	2021-06-10	21	1	1	2	2	3	3	7	6	6	6	6	2	2	2	6	1	1	4	2										1	1	4		1	2	3	2
53	1	1	2	1	2.51	3.14	1.02499	2021-10-10	22	1	1	2	1	4	4	7	5	6	3	6	2	5	2	9	2	1	5	2										1	1	4		1	2	1	2
4	1	1	1	1	2.51	2.92	0.953476	14/09/2021	26	5	1	2	1	4	4	3	3	3	3	7	5	5	1	11	2	2	4	2										1	1	4		1	2	1	1	0	0	0	0
82	1	1	2	1	2.51	3.14	1.02499	17/10/2021	20	5	1	2	2	3	3	7	5	6	3	6	2	5	2	9	2	1	3	2										1	1	7		1	5		2
32	1	1	1	1	2.51	2.92	0.953476	2021-08-10	22	5	1	2	1	4	4	7	2	7	3	5	1	5	3	9	2	1	8	2										1	1	4		1	3	1	2
96	1	1	3	1	2.51	3.14	1.02499	18/10/2021	19	2	1	2	1	3	2	7	6	7	3	7	1	5	1	7	1	1	2	2										1	1	2		1	3	3	2
196	1	1	5	2	1.6	2.11	1.05263	20/10/2021	18	1	1	2	1	3	3	7	7	6	5	7	2	3	1	6	1	1	5	1	0	0	0	1	0	0	0	0		1	1	2		1	2	1	2
90	1	1	3	1	2.51	3.14	1.02499	17/10/2021	20	5	1	2	1	4	4	7	3	2	3	4	6	5	4	15	1	1	4	2										1	1	4		1	3	1	2
235	1	1	6	2	1.6	1.95	0.97561	25/10/2021	26	1	1	1	1	4	4	7	2	3	2	4	5	6	4	15	1	2	6	2										1	1	2		1	3	1	2
232	1	1	6	2	1.6	1.95	0.97561	25/10/2021	22	2	1	2	1	4	4	7	5	7	3	6	1	5	2	8	2	1	6	2										1	1	4		1	2	1	1	0	0	0	0
128	1	1	4	2	1.6	1.95	0.97561	19/10/2021	18	5	1	2	1	4	4	7	7	5	5	6	3	3	2	8	1	1	5	2										1	1	2		1	3	3	2
7	1	1	1	1	2.51	2.92	0.953476	30/09/2021	30	3	1	1	1	4	4	1	3	2	3	3	6	5	6	17	1	2	4	2										1	1	4		1	2	1	2
2	1	1	1	1	2.51	2.92	0.953476	14/09/2021	28	5	1	2	1	4	4	3	3	3	3	6	5	5	2	12	1	2	4	2										1	1	4		1	2	1	2
29	1	1	1	1	2.51	2.92	0.953476	2021-07-10	21	1	1	2	2	3	3	3	6	7	3	4	1	5	4	10	1	2	4	2										1	1	4		1	2	3	2
127	1	1	4	2	1.6	1.95	0.97561	19/10/2021	22	2	1	1	1	3	3	7	5	5	5	5	3	3	3	9	2	2	4	2										1	1	2		1	3	1	2
148	1	1	4	2	1.6	1.95	0.97561	20/10/2021	21	1	1	2	2	3	4	7	6	7	3	6	1	5	2	8	2	1	4	2										1	1	2		1	3	1	2
105	1	1	3	1	2.51	3.14	1.02499	18/10/2021	22	5	1	1	2	4	4	7	3	3	3	4	5	5	4	14	1	1	4	2										1	2	4		1	3	3	2
222	1	1	6	2	1.6	1.95	0.97561	23/10/2021	28	5	1	1	1	4	3	7	6	5	6	5	3	2	3	8	1	3	6	2										1	1	2		1	3	1	2
163	1	1	4	2	1.6	1.95	0.97561	21/10/2021	23	5	1	2	1	4	4	7	7	3	3	4	5	5	4	14	1	1	6	2										1	1	2		1	3	1	2
240	1	1	6	2	1.6	1.95	0.97561	25/10/2021	25	2	1	1	1	1	2	7	5	6	5	5	2	3	3	8	2	2	3	2										1	1	4		1	3	3	1	1	0	0	0
63	1	1	2	1	2.51	3.14	1.02499	2021-09-10	20	5	1	2	1	2	3	7	6	6	3	7	2	5	1	8	1	1	4	2										1	1	2		1	3	1	2
5	1	1	1	1	2.51	2.92	0.953476	30/09/2021	21	1	1	2	1	3	2	3	6	7	3	7	1	5	1	7	1	1	4	2										1	1	4		1	2	3	2
13	1	1	1	1	2.51	2.92	0.953476	2021-06-10	32	5	1	1	1	3	4	7	6	5	6	3	3	2	6	11	1	3	4	2										1	2	4		1	3	1	2
47	1	1	2	1	2.51	3.14	1.02499	2021-10-10	26	1	1	1	1	2	2	7	6	6	6	6	2	2	2	6	1	2	4	2										1	1	2		1	2	3	2
74	1	1	2	1	2.51	3.14	1.02499	17/10/2021	24	2	1	1	2	2	3	7	6	5	6	6	3	2	2	7	1	2	4	2										1	1	2		1	3	1	1	1	0	0	0
36	1	1	1	1	2.51	2.92	0.953476	2021-08-10	23	2	1	2	1	4	4	3	3	6	3	4	2	5	4	11	2	1	4	2										1	1	4		1	3	3	2
119	1	1	3	1	2.51	3.14	1.02499	19/10/2021	24	2	1	2	2	3	4	7	6	4	2	4	4	6	4	14	2	1	4	2										1	1	4		1	2	1	2
88	1	1	3	1	2.51	3.14	1.02499	17/10/2021	22	1	1	1	1	4	4	7	4	4	4	6	4	4	2	10	1	1	2	2										1	1	4		3	1	1	1	1	0	0	0
176	1	1	5	2	1.6	2.11	1.05263	20/10/2021	24	2	1	2	2	4	3	7	6	5	3	6	3	5	2	10	1	2	5	1	0	0	0	0	1	0	0	0		1	2	4		1	2	1	2
52	1	1	2	1	2.51	3.14	1.02499	2021-10-10	18	2	1	2	1	2	2	3	6	6	6	6	2	2	2	6	1	1	3	2										1	1	2		3	1	1	1	1	0	0	0
123	1	1	3	1	2.51	3.14	1.02499	18/10/2021	25	5	1	1	1	3	3	7	6	5	6	6	3	2	2	7	1	2	4	2										1	1	4		1	2	1	2
70	1	1	2	1	2.51	3.14	1.02499	16/10/2021	26	5	1	2	1	3	3	7	5	7	3	5	1	5	3	9	1	2	4	2										1	1	4		1	2	3	1	1	0	0	0
183	1	1	5	2	1.6	2.11	1.05263	20/10/2021	44	5	1	2	1	4	4	7	1	2	1	2	6	10	10	26	1	1	8	1	0	0	0	0	1	0	0	0		1	1	4		1	2	1	2
114	1	1	3	1	2.51	3.14	1.02499	19/10/2021	32	5	1	1	2	1	2	7	6	6	6	6	2	2	2	6	1	2	3	2										1	2	2		1	3	1	1	1	0	0	0
159	1	1	4	2	1.6	1.95	0.97561	21/10/2021	26	5	1	2	1	3	4	7	3	3	1	2	5	10	10	25	1	2	4	2										1	1	4		1	3	1	2
38	1	1	1	1	2.51	2.92	0.953476	2021-08-10	20	1	1	2	2	2	2	3	6	7	7	7	1	1	1	3	2	1	4	2										1	1	4		1	2	3	1	1	0	0	0
35	1	1	1	1	2.51	2.92	0.953476	2021-06-10	20	5	1	2	1	4	4	3	3	5	6	6	3	2	2	7	1	1	4	2										1	1	4		1	2	3	2
40	1	1	1	1	2.51	2.92	0.953476	2021-08-10	30	5	1	1	1	4	4	7	1	3	1	4	5	10	4	19	1	2	4	2										1	1	4		1	3	1	2
49	1	1	2	1	2.51	3.14	1.02499	2021-10-10	23	1	1	2	2	4	2	3	6	7	6	5	1	2	3	6	1	2	3	2										1	1	4		1	3	3	2
224	1	1	6	2	1.6	1.95	0.97561	23/10/2021	26	2	1	2	1	4	3	7	6	6	5	6	2	3	2	7	2	1	5	1	0	0	0	0	0	1	0	0		1	1	2		1	2	1	1	1	0	0	0
140	1	1	4	2	1.6	1.95	0.97561	19/10/2021	24	1	1	1	2	4	4	7	5	3	4	4	5	4	4	13	2	1	4	2										1	1	4		3	1	1	1	1	0	0	0
131	1	1	4	2	1.6	1.95	0.97561	19/10/2021	30	2	1	2	2	2	2	7	6	7	7	6	1	1	2	4	2	1	6	2										1	1	2		1	3	1	2
147	1	1	4	2	1.6	1.95	0.97561	20/10/2021	22	5	1	2	1	4	4	2	1	3	7	2	5	1	10	16	1	1	6	2										1	1	2		1	3	1	2
118	1	1	3	1	2.51	3.14	1.02499	19/10/2021	18	5	1	1	2	4	4	7	5	4	5	6	4	3	2	9	1	1	5	2										1	1	2		1	2	1	2
55	1	1	2	1	2.51	3.14	1.02499	2021-10-10	27	5	1	1	2	4	4	7	5	2	2	3	6	6	6	18	1	2	5	2										1	1	4		1	3	2	2
93	1	1	3	1	2.51	3.14	1.02499	18/10/2021	26	5	1	1	1	4	4	7	2	2	2	4	6	6	4	16	1	1	6	2										1	1	2		1	3	1	2
178	1	1	5	2	1.6	2.11	1.05263	20/10/2021	23	5	1	2	1	4	4	7	5	5	7	2	3	1	10	14	1	2	6	2										1	1	2		1	2	1	2
150	1	1	4	2	1.6	1.95	0.97561	21/10/2021	24	1	1	1	1	3	2	7	6	6	6	6	2	2	2	6	1	1	5	1	0	0	0	0	0	0	0	1	low level of fluid	1	2	4		1	2	1	2
189	1	1	5	2	1.6	2.11	1.05263	19/10/2021	20	2	1	2	2	3	3	7	6	6	3	6	2	5	2	9	1	1	6	2										1	1	2		1	3	1	2
215	1	1	6	2	1.6	1.95	0.97561	23/10/2021	27	5	1	1	1	3	2	7	6	6	6	6	2	2	2	6	1	2	7	1	0	0	0	1	0	0	0	0		1	1	4		1	2	1	2
9	1	1	1	1	2.51	2.92	0.953476	30/09/2021	23	1	5	2	2	3	4	3	3	6	3	2	2	5	10	17	1	2	3	1	1	0	0	1	1	1	0	0		2	1	4		1	1	1	1	1	0	0	1
225	1	1	6	2	1.6	1.95	0.97561	23/10/2021	24	5	1	1	2	4	3	7	5	5	6	6	3	2	2	7	2	1	5	2										1	1	2		1	2	1	2
145	1	1	4	2	1.6	1.95	0.97561	20/10/2021	21	2	1	2	1	3	3	3	3	6	3	6	2	5	2	9	1	1	4	1	0	0	0	0	0	0	0	1	low level of fluid	1	1	2		1	3	1	2
33	1	1	1	1	2.51	2.92	0.953476	2021-08-10	19	2	1	2	1	3	2	7	6	7	7	6	1	1	2	4	1	1	3	2										1	1	4		1	3	1	1	1	0	0	1
204	1	1	6	2	1.6	1.95	0.97561	22/10/2021	31	2	1	1	1	4	4	1	1	2	1	2	6	10	10	26	1	1	6	2										1	1	2		1	2	1	2
177	1	1	5	2	1.6	2.11	1.05263	20/10/2021	25	5	1	2	2	1	2	7	6	7	3	6	1	5	2	8	2	2	5	2										1	1	2		1	3	1	2
27	1	1	1	1	2.51	2.92	0.953476	2021-07-10	26	2	1	1	1	4	2	7	5	5	5	3	3	3	6	12	1	2	7	2										1	1	4		1	2	3	1	1	0	0	0
71	1	1	2	1	2.51	3.14	1.02499	16/10/2021	25	5	1	2	1	4	4	2	2	4	7	4	4	1	4	9	1	1	6	1	0	0	0	1	0	0	0	0		1	1	4		1	2	3	2
111	1	1	3	1	2.51	3.14	1.02499	19/10/2021	20	2	1	2	2	3	3	7	5	6	3	6	2	5	2	9	1	1	4	1	0	0	0	0	1	1	0	0		1	1	4		1	2	1	2
190	1	1	5	2	1.6	2.11	1.05263	19/10/2021	32	2	2	1	2	1	2	7	6	6	6	6	2	2	2	6	2	3	5	2										2	2	2		1	2	1	2
84	1	1	3	1	2.51	3.14	1.02499	17/10/2021	25	5	1	2	1	4	4	2	5	4	3	2	4	5	10	19	1	2	5	2										1	1	2		1	3	1	2
216	1	1	6	2	1.6	1.95	0.97561	23/10/2021	21	5	1	2	1	2	3	7	6	6	6	6	2	2	2	6	1	1	6	2										1	1	2		1	2	1	2
227	1	1	6	2	1.6	1.95	0.97561	23/10/2021	28	5	1	1	1	3	3	7	6	5	6	5	3	2	3	8	1	2	7	2										1	1	4		1	3	1	1	1	0	0	0
65	1	1	2	1	2.51	3.14	1.02499	16/10/2021	26	5	1	2	1	3	3	7	6	6	3	6	2	5	2	9	2	1	4	1	0	0	0	0	1	0	0	0		1	1	2		1	3	3	1	1	0	0	0
68	1	1	2	1	2.51	3.14	1.02499	16/10/2021	20	2	1	2	2	2	3	7	6	7	3	6	1	5	2	8	1	1	4	2										1	2	2		1	3	3	2
124	1	1	4	2	1.6	1.95	0.97561	19/10/2021	19	2	1	2	1	3	4	7	5	7	3	6	1	5	2	8	1	1	3	2										1	1	2		1	3	1	2
154	1	1	4	2	1.6	1.95	0.97561	21/10/2021	20	5	1	2	1	4	4	7	1	4	3	4	5	6	5	16	1	1	6	2										1	1	2		1	3	1	1	1	0	0	0
69	1	1	2	1	2.51	3.14	1.02499	16/10/2021	26	5	1	2	1	4	4	1	1	3	1	2	5	10	10	25	1	1	8	2										1	1	2		1	3	1	2
43	1	1	1	1	2.51	2.92	0.953476	2021-06-10	34	5	1	2	1	4	4	3	5	7	7	3	1	1	6	8	2	1	4	2										1	1	4		1	2	1	2
211	1	1	6	2	1.6	1.95	0.97561	22/10/2021	23	1	1	2	2	2	2	7	6	6	3	6	2	5	2	9	1	3	4	2										1	1	4		1	2	1	2
50	1	1	2	1	2.51	3.14	1.02499	2021-10-10	32	5	1	1	1	4	3	7	5	5	5	5	3	3	3	9	1	2	4	2										1	1	2		1	2	1	2
219	1	1	6	2	1.6	1.95	0.97561	23/10/2021	22	5	1	1	1	2	3	7	6	5	5	5	3	3	3	9	2	2	6	2										1	1	2		1	3	1	2
134	1	1	4	2	1.6	1.95	0.97561	19/10/2021	18	1	1	2	1	3	3	7	6	7	3	7	1	5	1	7	1	2	4	2										1	1	2		1	3	1	2
197	1	1	5	2	1.6	2.11	1.05263	20/10/2021	26	1	1	1	2	3	3	7	6	5	6	6	3	2	2	7	2	2	4	2										1	2	2		1	3	1	1	1	0	0	0
171	1	1	5	2	1.6	2.11	1.05263	20/10/2021	27	5	1	1	1	4	4	1	1	1	1	2	7	10	10	27	1	2	6	2										1	1	2		1	3	1	2
239	1	1	6	2	1.6	1.95	0.97561	25/10/2021	19	5	1	2	1	4	4	7	7	3	2	3	5	6	6	17	2	1	4	2										1	1	4		1	3	3	1	1	0	0	0
16	1	1	1	1	2.51	2.92	0.953476	2021-06-10	35	1	1	1	2	3	2	3	6	6	6	6	2	2	2	6	1	3	4	2										1	2	4		1	2	2	2
3	1	1	1	1	2.51	2.92	0.953476	14/09/2021	20	5	1	2	1	4	4	3	3	4	3	5	4	5	3	12	1	2	6	2										1	1	4		1	2	1	2
164	1	1	4	2	1.6	1.95	0.97561	21/10/2021	22	1	1	2	2	3	3	7	5	7	3	6	1	5	2	8	2	1	4	2										1	1	2		1	3	1	2
181	1	1	5	2	1.6	2.11	1.05263	20/10/2021	21	5	1	2	1	1	4	4	7	4	5	5	4	3	3	10	2	1	6	2										1	1	4		1	2	1	2
102	1	1	3	1	2.51	3.14	1.02499	18/10/2021	20	5	1	2	1	4	4	7	7	6	3	6	2	5	2	9	2	1	3	1	0	0	0	0	1	0	0	0		1	2	4		1	2	1	1	1	0	0	0
31	1	1	1	1	2.51	2.92	0.953476	2021-07-10	29	2	1	2	1	4	4	7	3	7	7	5	1	1	3	5	2	2	4	2										1	1	4		3	1	1	1	1	0	0	0
91	1	1	3	1	2.51	3.14	1.02499	18/10/2021	24	5	1	2	1	4	4	3	6	3	2	4	5	6	4	15	2	1	5	2										1	1	4		1	2	1	1	0	0	0	0
161	1	1	4	2	1.6	1.95	0.97561	21/10/2021	29	5	1	1	1	4	4	7	1	2	1	3	6	10	6	22	1	2	6	2										1	1	4		1	2	1	2
205	1	1	6	2	1.6	1.95	0.97561	22/10/2021	40	1	1	1	1	1	1	7	6	7	6	7	1	2	1	4	2	3	1	2										2	2	2		1	3	3	1	1	0	0	0
214	1	1	6	2	1.6	1.95	0.97561	22/10/2021	22	5	1	2	1	3	4	7	5	4	5	6	4	3	2	9	1	1	6	2										1	1	4		1	2	1	2
25	1	1	1	1	2.51	2.92	0.953476	2021-07-10	21	1	1	2	1	3	2	7	6	7	3	5	1	5	3	9	2	1	4	2										1	1	4		1	2	3	2
198	1	1	5	2	1.6	2.11	1.05263	20/10/2021	19	5	1	2	1	3	4	7	7	3	3	5	5	6	5	16	1	1	6	2										1	1	2		1	2	1	2
165	1	1	5	2	1.6	2.11	1.05263	20/10/2021	22	5	1	2	1	3	4	7	7	7	3	7	1	5	1	7	2	1	4	2										1	1	2		1	3	1	1	1	0	0	0
97	1	1	3	1	2.51	3.14	1.02499	18/10/2021	20	2	1	2	2	3	3	7	5	4	4	6	4	4	2	10	2	1	4	2										1	1	2		1	3	1	2
168	1	1	5	2	1.6	2.11	1.05263	20/10/2021	24	5	1	2	1	4	3	7	6	6	3	6	2	5	2	9	2	1	3	2										1	1	7	on the way to HP	1	5		2
17	1	1	1	1	2.51	2.92	0.953476	2021-06-10	26	2	1	2	1	1	2	7	3	7	3	6	1	5	2	8	1	2	4	1	0	0	0	0	0	0	0	1	vomiting	1	2	4		3	1	1	1	0	1	0	0
103	1	1	3	1	2.51	3.14	1.02499	18/10/2021	22	1	1	2	2	2	2	7	6	7	3	7	1	5	1	7	2	1	6	2										1	2	2		1	3	1	2
173	1	1	5	2	1.6	2.11	1.05263	20/10/2021	30	5	1	2	1	4	4	1	1	7	7	2	4	3	10	17	1	2	4	2										1	1	4		1	2	1	2
126	1	1	4	2	1.6	1.95	0.97561	19/10/2021	20	2	1	2	1	4	3	7	5	3	5	5	5	5	6	16	1	1	4	2										1	1	2		1	3	1	2
187	1	1	5	2	1.6	2.11	1.05263	19/10/2021	29	5	1	1	2	2	2	7	6	6	6	6	2	2	2	6	2	3	5	2										2	2	2		1	3	1	2
166	1	1	5	2	1.6	2.11	1.05263	20/10/2021	21	5	1	2	1	3	3	7	6	4	3	4	4	5	4	13	2	1	4	2										1	1	2		1	2	1	2
162	1	1	4	2	1.6	1.95	0.97561	21/10/2021	28	2	1	1	2	1	2	7	6	6	6	6	2	2	2	6	2	2	3	2										2	2	2		1	2	3	1	1	0	0	0
223	1	1	6	2	1.6	1.95	0.97561	23/10/2021	26	5	1	1	2	3	4	7	6	5	6	6	3	2	2	7	2	2	4	2										1	1	2		1	3	1	2
64	1	1	2	1	2.51	3.14	1.02499	16/10/2021	24	5	1	2	1	4	4	7	5	7	3	5	1	5	3	9	1	1	6	2										1	1	4		1	2	1	2
194	1	1	5	2	1.6	2.11	1.05263	19/10/2021	24	5	1	2	1	4	4	2	2	6	3	3	2	5	6	13	2	1	6	2										1	1	2		1	3	1	2
101	1	1	3	1	2.51	3.14	1.02499	18/10/2021	33	5	1	2	1	4	4	1	2	3	2	3	5	6	6	17	1	2	6	2										1	1	4		1	3	1	2
99	1	1	3	1	2.51	3.14	1.02499	18/10/2021	25	2	1	2	1	3	2	7	6	7	3	6	1	5	2	8	2	2	4	2										1	1	4		3	1	1	1	0	0	0	0
66	1	1	2	1	2.51	3.14	1.02499	16/10/2021	21	2	1	2	2	2	2	7	6	6	6	6	2	2	2	6	1	1	6	2										1	1	2		1	3	1	2
100	1	1	3	1	2.51	3.14	1.02499	18/10/2021	23	2	1	2	1	4	4	7	3	4	3	6	4	5	2	11	2	1	4	2										1	1	2		1	3	3	2
87	1	1	3	1	2.51	3.14	1.02499	17/10/2021	21	2	1	2	1	2	3	7	3	5	3	7	3	5	1	9	1	3	6	2										2	1	2		1	3	1	2
221	1	1	6	2	1.6	1.95	0.97561	23/10/2021	25	5	1	1	1	4	4	7	6	4	6	5	4	2	3	9	1	2	7	2										1	1	2		1	3	1	2
207	1	1	6	2	1.6	1.95	0.97561	22/10/2021	28	5	1	1	2	1	4	7	6	4	6	6	4	2	2	8	1	3	5	2										1	1	2		2	3	1	2
107	1	1	3	1	2.51	3.14	1.02499	18/10/2021	21	1	1	2	1	3	3	7	5	6	3	6	2	5	2	9	1	1	4	2										1	1	2		1	3	1	2
143	1	1	4	2	1.6	1.95	0.97561	20/10/2021	21	5	1	2	1	4	4	7	4	6	3	5	2	5	3	10	1	1	4	2										1	1	4		1	3	1	2
175	1	1	5	2	1.6	2.11	1.05263	20/10/2021	19	5	1	2	1	3	3	7	6	7	3	3	1	5	6	12	2	1	4	2										1	1	4		1	2	1	2
77	1	1	2	1	2.51	3.14	1.02499	17/10/2021	24	1	1	2	1	4	4	3	3	6	3	5	2	5	3	10	1	1	4	2										1	1	2		1	3	3	2
208	1	1	6	2	1.6	1.95	0.97561	22/10/2021	22	5	1	1	2	2	3	7	6	5	6	7	3	2	1	6	2	2	6	2										1	2	2		1	2	1	2
220	1	1	6	2	1.6	1.95	0.97561	23/10/2021	37	1	1	2	1	1	2	7	6	7	3	6	1	5	2	8	1	3	6	2										1	1	4		3	1	1	1	0	1	0	0
144	1	1	4	2	1.6	1.95	0.97561	20/10/2021	21	2	1	2	1	3	3	7	5	7	7	6	1	1	2	4	1	2	4	2										1	1	2		1	2	1	2
233	1	1	6	2	1.6	1.95	0.97561	23/10/2021	25	5	1	2	1	4	4	7	6	7	3	5	1	5	3	9	2	2	7	2										1	1	2		1	2	1	2
156	1	1	4	2	1.6	1.95	0.97561	21/10/2021	24	1	1	1	2	2	3	7	6	5	6	6	3	2	2	7	2	2	4	1	0	0	0	0	1	0	0	0		1	2	4		1	2	3	2
34	1	1	1	1	2.51	2.92	0.953476	2021-08-10	27	1	1	1	1	3	3	7	6	6	3	6	2	5	2	9	1	1	4	1	0	0	0	1	0	0	0	0		1	1	4		3	1	1	1	1	0	0	0
238	1	1	6	2	1.6	1.95	0.97561	25/10/2021	29	1	1	1	2	1	2	7	6	6	6	6	2	2	2	6	1	2	3	2										1	2	2		1	3	1	2
109	1	1	3	1	2.51	3.14	1.02499	19/10/2021	20	1	1	2	1	3	3	7	6	7	3	7	1	5	1	7	2	1	4	2										1	1	4		1	3	1	2
106	1	1	3	1	2.51	3.14	1.02499	18/10/2021	36	1	1	1	2	1	2	7	6	6	6	6	2	2	2	6	1	3	6	2										1	1	2		1	3	3	2
217	1	1	6	2	1.6	1.95	0.97561	23/10/2021	21	5	1	2	1	1	1	7	6	7	3	6	1	5	2	8	1	1	5	2										1	1	2		1	3	1	2
133	1	1	4	2	1.6	1.95	0.97561	19/10/2021	27	2	1	1	1	2	2	7	5	6	5	6	2	3	2	7	1	2	4	2										1	2	2		1	3	1	2
6	1	1	1	1	2.51	2.92	0.953476	30/09/2021	34	1	1	1	1	1	2	3	3	6	3	7	2	5	1	8	2	3	4	2										1	1	4		1	2	3	1	1	0	0	0
169	1	1	5	2	1.6	2.11	1.05263	20/10/2021	22	5	1	2	1	4	3	3	5	7	3	3	1	5	6	12	2	2	6	2										1	1	4		2	1	1	1	0	0	0	0
26	1	1	1	1	2.51	2.92	0.953476	2021-07-10	20	1	1	2	2	3	3	7	6	6	4	5	2	4	3	9	1	2	4	1	0	0	0	0	0	1	0	0		1	1	4		1	2	3	1	1	0	0	0
160	1	1	4	2	1.6	1.95	0.97561	21/10/2021	22	1	1	2	1	2	3	7	7	7	5	7	1	3	1	5	2	2	4	2										1	1	2		1	3	3	2
94	1	1	3	1	2.51	3.14	1.02499	18/10/2021	21	5	1	2	1	4	4	7	6	3	5	6	5	3	2	10	1	1	6	2										1	1	2		1	3	1	2
210	1	1	6	2	1.6	1.95	0.97561	22/10/2021	20	1	1	2	2	3	3	7	6	7	6	6	1	2	2	5	1	1	6	1	0	0	0	0	1	0	0	0		1	1	4		1	2	1	1	1	0	0	0
81	1	1	2	1	2.51	3.14	1.02499	17/10/2021	27	5	1	1	1	4	4	2	2	2	1	2	6	10	10	26	1	2	8	2										1	1	2		1	3	1	2
139	1	1	4	2	1.6	1.95	0.97561	19/10/2021	21	5	1	2	1	4	4	7	5	6	3	6	2	5	2	9	2	1	4	2										1	1	2		1	3	3	2
212	1	1	6	2	1.6	1.95	0.97561	22/10/2021	20	5	1	1	1	2	4	7	6	4	6	6	4	2	2	8	2	2	5	2										1	1	2		1	3	3	2
116	1	1	3	1	2.51	3.14	1.02499	19/10/2021	24	2	1	1	2	3	2	7	6	6	6	6	2	2	2	6	2	2	4	2										1	2	2		1	3	1	2
153	1	1	4	2	1.6	1.95	0.97561	21/10/2021	22	2	1	2	2	2	2	7	6	7	7	6	1	1	2	4	2	1	4	2										1	1	2		1	3	1	2
182	1	1	5	2	1.6	2.11	1.05263	20/10/2021	30	5	1	1	1	4	4	7	1	2	1	3	6	10	6	22	1	3	7	1	0	0	0	0	0	0	0	1	abnormal position of the fetus	1	1	4		1	2	1	2
136	1	1	4	2	1.6	1.95	0.97561	19/10/2021	21	5	1	2	1	4	4	7	1	2	1	3	6	10	6	22	1	1	6	2										1	1	4		1	2	1	1	0	0	0	0
157	1	1	4	2	1.6	1.95	0.97561	21/10/2021	22	5	1	2	1	4	4	7	1	4	3	4	4	5	4	13	2	1	4	1	0	0	0	0	0	0	0	1	low level of fluid	1	1	4		3	1	1	1	1	0	0	0
188	1	1	5	2	1.6	2.11	1.05263	19/10/2021	33	1	1	1	1	1	1	7	6	7	6	7	1	2	1	4	2	3	3	2										2	1	2		1	3	3	2
46	1	1	2	1	2.51	3.14	1.02499	2021-10-10	21	5	1	2	1	4	2	7	7	7	3	6	1	5	2	8	1	2	4	2										1	1	2		1	3	1	2
180	1	1	5	2	1.6	2.11	1.05263	20/10/2021	18	1	1	2	1	3	3	7	6	7	6	6	1	2	2	5	2	1	5	2										1	1	4		1	2	1	1	1	0	0	0
185	1	1	5	2	1.6	2.11	1.05263	19/10/2021	18	2	1	2	2	3	3	7	6	6	3	6	2	5	2	9	2	1	5	2										1	1	2		1	3	1	2
45	1	1	2	1	2.51	3.14	1.02499	2021-10-10	22	2	1	2	1	3	4	7	5	7	3	6	1	5	2	8	1	1	4	2										1	1	2		1	3	1	2
51	1	1	2	1	2.51	3.14	1.02499	2021-10-10	27	1	1	1	2	2	2	7	6	6	6	6	2	2	2	6	1	3	4	2										1	1	2		1	3	3	2
37	1	1	1	1	2.51	2.92	0.953476	2021-08-10	24	5	1	2	1	4	4	7	1	3	1	2	5	10	10	25	1	1	6	2										1	1	4		3	1	1	1	1	0	0	0
172	1	1	5	2	1.6	2.11	1.05263	20/10/2021	33	5	1	1	1	4	4	3	5	4	5	5	4	3	3	10	1	2	3	2										1	1	2		1	3	1	2
138	1	1	4	2	1.6	1.95	0.97561	19/10/2021	30	2	1	2	1	4	4	2	5	3	2	3	5	6	6	17	2	1	4	2										1	1	4		1	3	1	2
80	1	1	2	1	2.51	3.14	1.02499	17/10/2021	20	5	1	2	1	3	4	7	3	3	1	4	5	10	4	19	1	1	4	2										1	1	4		3	1	1	1	0	0	0	1
129	1	1	4	2	1.6	1.95	0.97561	19/10/2021	23	5	1	2	1	4	4	7	6	6	3	6	2	5	2	9	2	1	3	2										1	1	2		1	3	3	2
117	1	1	3	1	2.51	3.14	1.02499	19/10/2021	25	2	1	2	1	2	3	7	3	7	3	7	1	5	1	7	1	2	4	1	0	0	0	1	0	0	0	0		1	1	2		1	3	3	2
14	1	1	1	1	2.51	2.92	0.953476	2021-06-10	22	5	1	2	1	3	4	3	6	6	3	6	2	5	2	9	1	1	4	2										1	1	4		1	2	1	1	1	0	0	0
209	1	1	6	2	1.6	1.95	0.97561	20/10/2021	28	5	1	2	1	2	1	7	6	1	6	7	7	2	1	10	2	2	6	2										1	1	4		3	1	1	1	1	0	0	0
174	1	1	5	2	1.6	2.11	1.05263	20/10/2021	25	5	1	2	1	3	4	7	5	6	3	5	2	5	3	10	2	2	5	2										1	1	2		1	2	1	1	1	0	0	0
108	1	1	3	1	2.51	3.14	1.02499	19/10/2021	26	5	1	2	1	4	4	2	2	2	2	2	6	6	10	22	2	1	6	2										1	1	2		1	3	1	2
12	1	1	1	1	2.51	2.92	0.953476	2021-06-10	23	5	1	1	1	3	3	3	6	5	6	6	3	2	2	7	2	2	4	2										1	2	4		1	2	3	1	0	0	0	1
226	1	1	6	2	1.6	1.95	0.97561	23/10/2021	27	1	1	2	1	2	2	7	6	7	3	6	1	5	2	8	2	3	6	2										1	1	2		1	3	1	1	1	0	0	0
137	1	1	4	2	1.6	1.95	0.97561	19/10/2021	26	5	1	1	1	3	3	7	6	5	6	5	3	2	3	8	1	2	2	2										1	2	4		1	3	1	2
236	1	1	6	2	1.6	1.95	0.97561	25/10/2021	19	2	1	2	2	3	3	7	6	7	5	5	1	3	3	7	2	1	6	2										1	1	4		1	3	3	1	1	0	0	0
48	1	1	2	1	2.51	3.14	1.02499	2021-10-10	21	5	1	1	1	3	2	7	4	6	4	6	2	4	2	8	1	2	4	2										1	1	2		1	3	1	2
39	1	1	1	1	2.51	2.92	0.953476	2021-08-10	24	5	1	2	2	3	3	7	6	7	3	6	1	5	2	8	2	2	4	2										1	1	7		1	5		2
228	1	1	6	2	1.6	1.95	0.97561	24/10/2021	23	5	1	2	1	4	4	7	7	3	2	4	5	6	4	15	2	1	6	2										1	1	4		1	2	1	2
76	1	1	2	1	2.51	3.14	1.02499	17/10/2021	25	1	1	1	2	4	4	3	5	4	5	5	4	3	3	10	2	2	8	1	0	0	0	1	1	0	0	0		1	1	4		3	1	1	1	1	0	0	0
89	1	1	3	1	2.51	3.14	1.02499	17/10/2021	26	5	2	2	1	4	4	3	3	2	3	3	6	5	6	17	2	2	4	2										1	1	4		3	1	1	1	0	0	0	0
203	1	1	6	2	1.6	1.95	0.97561	22/10/2021	30	5	1	1	1	2	3	7	6	5	6	6	3	2	2	7	1	2	5	2										1	2	2		1	3	1	2
184	1	1	5	2	1.6	2.11	1.05263	21/10/2021	21	5	1	2	2	4	3	7	5	6	3	5	2	5	3	10	2	2	6	2										1	1	2		1	3	1	2
201	1	1	5	2	1.6	2.11	1.05263	20/10/2021	32	5	1	1	2	1	2	7	5	6	5	5	2	3	3	8	1	3	3	2										1	2	2		1	2	1	2
79	1	1	2	1	2.51	3.14	1.02499	17/10/2021	24	1	1	2	2	2	3	7	6	6	3	6	2	5	2	9	1	2	4	2										1	2	4		1	2	3	2
19	1	1	1	1	2.51	2.92	0.953476	2021-06-10	21	5	1	2	1	3	3	3	3	6	3	5	2	5	3	10	1	1	4	2										1	1	4		1	2	3	2
146	1	1	4	2	1.6	1.95	0.97561	20/10/2021	32	2	1	1	2	1	2	7	6	6	6	6	2	2	2	6	1	3	3	2										2	2	2		1	3	3	2
132	1	1	4	2	1.6	1.95	0.97561	19/10/2021	21	2	1	2	2	3	4	7	6	7	3	6	1	5	2	8	2	1	2	2										1	1	2		1	3	1	2
60	1	1	2	1	2.51	3.14	1.02499	2021-09-10	28	5	1	2	1	4	4	7	7	5	3	5	3	5	3	11	1	1	4	1	0	0	0	0	0	1	0	0		1	1	4		3	1	1	1	0	1	0	0
[truncated: 138 more columns]
