# Supplementary material for: Factors affecting postnatal care service utilization in Pyuthan district: A mixed method study
Source: PLoS One. 2024 Sep 6;19(9):e0307772. doi: 10.1371/journal.pone.0307772 (PMC11379213; doi:10.1371/journal.pone.0307772)
Supplement: S2 Dataset — (XLSX) [file pone.0307772.s002.xlsx]

## Sheet: Coding framework
Initial codes	Refining codes	Refined codes	Initial themes	Refined themes
Service delivery	Service delivery status	Maternal and neonatal health service status	Health service situation	Maternal health context
Maternal mortality	Maternal and neonatal mortality	Complications reported
Neonatal mortality	Complications reported	Policy provisions
Complications reported	Policy and programs
Policy and programs
Geographical and transportation difficulty	Geographical and transportation difficulty	Geographical and transportation difficulty	Barriers	Barriers
Postpartum weakness to visit HF	Postpartum weakness to visit HF	Postpartum weakness to visit HF
Unware about PNC check-up and services	Lack of awareness	Lack of awareness
Perceived thought of no risk	Financial issues	COVID-19 pandemic
Financial difficulty	Inadequate support	Hard to convince
Lack of family support	Hard to convince	Financial challenges	Financial and human resource issues
Absence of male member	Human resource issues	Human resource issues
Hard to convince	COVID-19 pandemic
Inadequate HR
Inadequate incentives
COVID-19 pandemic
Being illiterate
PNC home-visit	PNC home-visit	PNC home-visit	Facilitators	Facilitators
Proximity of health facility	Proximity of health facility	Incentives and packages offered
Incentives and packages offered	Incentives and packages offered	Counselling by health workers
Counselling and awareness by HW	Counselling and awareness by HW	Self and family awareness
Self and family awareness	Self and family awareness	Proximity of health facility
Education	Education	Family support and preparedness
Family support and preparedness	Family support and preparedness
Knowledge of PNC check-up	Knowledge of PNC check-up	Knowledge of PNC check-up	Knowledge	Knowledge on PNC
Knowledge of PNC services	Knowledge of PNC services	Knowledge of PNC services
Knowledge of postnatal complications	Knowledge of postnatal complications	Knowledge of postnatal complications
Knowledge of postnatal period	Knowledge of postnatal period	Knowledge of postnatal period
